# Supplementary material for: Model Reconstruction from Small-Angle X-Ray Scattering Data Using Deep Learning Methods
Source: iScience. 2020 Feb 13;23(3):100906. doi: 10.1016/j.isci.2020.100906 (PMC7037568; doi:10.1016/j.isci.2020.100906)
Supplement: Table S4. The Experimental SAXS Dataset Information, Related to Figure 1 — The dataset is composed of experimental SAXS data with deposited models: 506 from SASDBD and 36 from Bioisis databases. [file mmc2.xlsx]

## Sheet: Sheet1
SASBDB (506 datasets from https://www.sasbdb.org/)
SASDA25	SASDA26	SASDA27	SASDA28	SASDA32	SASDA35	SASDA37	SASDA38	SASDA39	SASDA45
SASDA46	SASDA47	SASDA48	SASDA49	SASDA52	SASDA54	SASDA55	SASDA56	SASDA57	SASDA58
SASDA59	SASDA62	SASDA67	SASDA68	SASDA69	SASDA77	SASDA78	SASDA82	SASDA84	SASDA85
SASDA87	SASDA88	SASDA89	SASDA92	SASDA94	SASDA95	SASDA96	SASDA97	SASDA98	SASDA99
SASDAA2	SASDAA5	SASDAA6	SASDAA7	SASDAA8	SASDAA9	SASDAB2	SASDAB4	SASDAB5	SASDAB6
SASDAB7	SASDAB8	SASDAB9	SASDAC2	SASDAC4	SASDAC5	SASDAC6	SASDAC7	SASDAC8	SASDAC9
SASDAD4	SASDAD5	SASDAD7	SASDAE4	SASDAE5	SASDAE6	SASDAE7	SASDAF5	SASDAF6	SASDAF7
SASDAG2	SASDAG5	SASDAG6	SASDAG7	SASDAH2	SASDAH4	SASDAH5	SASDAH6	SASDAH7	SASDAH8
SASDAJ5	SASDAJ6	SASDAJ7	SASDAJ8	SASDAK2	SASDAK5	SASDAK6	SASDAK7	SASDAK8	SASDAL2
SASDAL5	SASDAL7	SASDAM5	SASDAM7	SASDAM8	SASDAN2	SASDAN3	SASDAN4	SASDAN5	SASDAN7
SASDAN8	SASDAP4	SASDAP5	SASDAP7	SASDAP8	SASDAQ2	SASDAQ3	SASDAQ4	SASDAQ5	SASDAQ7
SASDAQ8	SASDAR2	SASDAR3	SASDAR4	SASDAR5	SASDAR6	SASDAR7	SASDAR8	SASDAS3	SASDAS4
SASDAS5	SASDAS6	SASDAS7	SASDAS8	SASDAT3	SASDAT4	SASDAT5	SASDAT6	SASDAT7	SASDAU3
SASDAU4	SASDAU5	SASDAU7	SASDAU8	SASDAV5	SASDAV6	SASDAV7	SASDAV8	SASDAW5	SASDAW8
SASDAX2	SASDAX8	SASDAY4	SASDAY6	SASDAY7	SASDAY8	SASDAZ4	SASDAZ5	SASDAZ6	SASDAZ7
SASDB26	SASDB29	SASDB32	SASDB35	SASDB36	SASDB38	SASDB42	SASDB43	SASDB44	SASDB45
SASDB46	SASDB47	SASDB52	SASDB53	SASDB54	SASDB55	SASDB56	SASDB62	SASDB63	SASDB64
SASDB65	SASDB66	SASDB72	SASDB73	SASDB74	SASDB75	SASDB76	SASDB78	SASDB79	SASDB83
SASDB84	SASDB86	SASDB88	SASDB89	SASDB93	SASDB94	SASDB95	SASDB96	SASDB98	SASDB99
SASDBA3	SASDBA4	SASDBA6	SASDBA7	SASDBA8	SASDBA9	SASDBB3	SASDBB4	SASDBB6	SASDBB7
SASDBB8	SASDBC3	SASDBC4	SASDBC6	SASDBC7	SASDBC9	SASDBD2	SASDBD3	SASDBD4	SASDBD6
SASDBD7	SASDBD8	SASDBD9	SASDBE2	SASDBE3	SASDBE4	SASDBE6	SASDBE7	SASDBE8	SASDBE9
SASDBF2	SASDBF3	SASDBF4	SASDBF6	SASDBF7	SASDBF8	SASDBF9	SASDBG2	SASDBG3	SASDBG4
SASDBG6	SASDBG7	SASDBG8	SASDBG9	SASDBH2	SASDBH3	SASDBH4	SASDBH7	SASDBH8	SASDBH9
SASDBJ2	SASDBJ3	SASDBJ4	SASDBJ7	SASDBJ8	SASDBJ9	SASDBK3	SASDBK4	SASDBK7	SASDBK8
SASDBL2	SASDBL4	SASDBL7	SASDBL8	SASDBM4	SASDBM7	SASDBM8	SASDBN2	SASDBN7	SASDBN8
SASDBP2	SASDBP4	SASDBP7	SASDBP8	SASDBP9	SASDBQ2	SASDBQ3	SASDBQ4	SASDBQ7	SASDBQ9
SASDBR2	SASDBR3	SASDBR4	SASDBR7	SASDBR9	SASDBS2	SASDBS3	SASDBS6	SASDBS9	SASDBT3
SASDBT4	SASDBT6	SASDBT9	SASDBU3	SASDBU4	SASDBU6	SASDBU7	SASDBU9	SASDBV3	SASDBV4
SASDBV6	SASDBV7	SASDBV8	SASDBV9	SASDBW4	SASDBW6	SASDBW7	SASDBW9	SASDBX3	SASDBX4
SASDBX7	SASDBY2	SASDBY3	SASDBY4	SASDBY5	SASDBY6	SASDBY7	SASDBY9	SASDBZ2	SASDBZ3
SASDBZ4	SASDBZ5	SASDBZ6	SASDBZ8	SASDBZ9	SASDC22	SASDC23	SASDC25	SASDC26	SASDC27
SASDC29	SASDC32	SASDC33	SASDC34	SASDC36	SASDC37	SASDC39	SASDC43	SASDC44	SASDC46
SASDC47	SASDC48	SASDC52	SASDC53	SASDC54	SASDC55	SASDC56	SASDC57	SASDC58	SASDC64
SASDC65	SASDC66	SASDC67	SASDC72	SASDC75	SASDC76	SASDC77	SASDC82	SASDC83	SASDC84
SASDC85	SASDC86	SASDC87	SASDC93	SASDC95	SASDC96	SASDCA5	SASDCA6	SASDCB2	SASDCB3
SASDCB5	SASDCB6	SASDCC5	SASDCC6	SASDCC8	SASDCD5	SASDCD6	SASDCD7	SASDCE5	SASDCE6
SASDCF5	SASDCF6	SASDCG5	SASDCG6	SASDCH2	SASDCH5	SASDCH6	SASDCH7	SASDCJ2	SASDCJ3
SASDCJ5	SASDCJ6	SASDCJ7	SASDCK2	SASDCK3	SASDCK5	SASDCK6	SASDCK7	SASDCK9	SASDCL5
SASDCL7	SASDCL9	SASDCM5	SASDCM6	SASDCM7	SASDCM9	SASDCN3	SASDCN5	SASDCN6	SASDCP3
SASDCP5	SASDCP6	SASDCP7	SASDCQ2	SASDCQ7	SASDCR7	SASDCR9	SASDCS7	SASDCT6	SASDCT7
SASDCT8	SASDCU3	SASDCU6	SASDCU7	SASDCU8	SASDCV5	SASDCV6	SASDCV7	SASDCV8	SASDCW3
SASDCW5	SASDCW6	SASDCW7	SASDCW8	SASDCX3	SASDCX5	SASDCX6	SASDCX7	SASDCX8	SASDCY4
SASDCY5	SASDCY6	SASDCY7	SASDCY8	SASDCY9	SASDCZ2	SASDCZ4	SASDCZ5	SASDCZ6	SASDCZ7
SASDD23	SASDD25	SASDD32	SASDD42	SASDD46	SASDD52	SASDD53	SASDD56	SASDD63	SASDD65
SASDD83	SASDD86	SASDD89	SASDD93	SASDD99	SASDDA9	SASDDB3	SASDDB5	SASDDB9	SASDDC3
SASDDC9	SASDDD3	SASDDE3	SASDDE6	SASDDE9	SASDDF3	SASDDF6	SASDDF7	SASDDF9	SASDDG6
SASDDG7	SASDDG9	SASDDH7	SASDDJ2	SASDDJ7	SASDDK2	SASDDK7	SASDDL2	SASDDL3	SASDDL7
SASDDM2	SASDDM7	SASDDN2	SASDDP2	SASDDP3	SASDDQ3	SASDDS4	SASDDT4	SASDDU4	SASDDV4
SASDDW4	SASDDY2	SASDDY4	SASDDZ2	SASDDZ4	SASDDZ8	SASDE33	SASDEH2	SASDEK2	SASDEM2
SASDEP2	SASDER2	SASDET2	SASDEV2	SASDEX2	SASDEZ2
Bioisis ID (36 datsets from http://www.bioisis.net/)
1	2	3	4	5	6	7	8	12	17
18	20	28	29	30	31	32	33	34	35
36	38	39	40	45	46	47	49	53	54
55	56	57	71	72	113
Because reference models are needed to evaluate the reconstruction performance, only the datasets with user deposited 3D models were selected for model reconstructions. As a result, the testing data is composed of 506 datasets from the SASBDB and 36 datasets from the Bioisis databases.
The reconstructions for all SAXS data can be found online at http://liulab.csrc.ac.cn/decodeSAXS for cases with and without radius information.
